# Supplementary material for: Network pharmacology, computational biology integrated surface plasmon resonance technology reveals the mechanism of ellagic acid against rotavirus
Source: Sci Rep. 2024 Mar 30;14:7548. doi: 10.1038/s41598-024-58301-6 (PMC10981743; doi:10.1038/s41598-024-58301-6)
Supplement: Supplementary file 2 — Supplementary Information 2. [file 41598_2024_58301_MOESM2_ESM.xlsx]

## Sheet: Sheet1
number	gene	Betweenness：	Closeness:	Degree:
1	TNF	43.5747	0.846154	54
2	TP53	88.3806	0.825	52
3	IL1B	35.4918	0.825	52
5	ALB	79.0926	0.804878	50
4	TLR4	26.9409	0.804878	50
6	NFKB1	21.6788	0.804878	50
7	CASP3	17.7852	0.785714	48
11	IL4	75.0758	0.767442	46
8	EGF	33.8254	0.767442	46
10	CXCL8	15.7599	0.767442	46
12	TGFB1	12.6831	0.767442	46
9	MMP9	12.3479	0.767442	46
14	CCL2	11.8119	0.75	44
13	IL2	9.74594	0.75	44
15	TLR2	13.7258	0.733333	42
16	SMAD3	39.6421	0.702128	38
17	MMP2	2.74707	0.702128	38
18	ATM	17.8894	0.66	34
19	BRAF	16.466	0.647059	32
21	LTF	6.74328	0.647059	30
20	REN	0.585764	0.647059	32
23	PIK3R1	14.997	0.622641	28
22	ACE2	0.728571	0.611111	30
24	HSPA8	14.6152	0.6	24
25	PRKCA	0.409524	0.6	24
28	HSPA1A	6.71373	0.55	18
27	CGAS	0.441026	0.55	18
26	ITGA4	0	0.540984	18
29	TTR	5.7803	0.515625	12
31	PML	0.153846	0.485294	6
30	EIF4G1	0	0.471429	6
32	BMP6	0.166667	0.458333	6
33	TF	0	0.458333	4
34	HRH2	0	0.44	2
	Median	12.5155	0.681064	36
	Average	18.4118	0.666948	32.8235

## Sheet: Sheet2
number	gene	Betweenness：	Closeness:	Degree:
1	TNF	43.5747	0.846154	54
2	TP53	88.3806	0.825	52
3	IL1B	35.4918	0.825	52
5	ALB	79.0926	0.804878	50
4	TLR4	26.9409	0.804878	50
6	NFKB1	21.6788	0.804878	50
7	CASP3	17.7852	0.785714	48
11	IL4	75.0758	0.767442	46
8	EGF	33.8254	0.767442	46
10	CXCL8	15.7599	0.767442	46
12	TGFB1	12.6831	0.767442	46
9	MMP9	12.3479	0.767442	46
14	CCL2	11.8119	0.75	44
13	IL2	9.74594	0.75	44
15	TLR2	13.7258	0.733333	42
16	SMAD3	39.6421	0.702128	38
17	MMP2	2.74707	0.702128	38
18	ATM	17.8894	0.66	34

## Sheet: Sheet3
number	gene	Betweenness：	Closeness:	Degree:
1	TNF	43.5747	0.846154	54
2	TP53	88.3806	0.825	52
3	IL1B	35.4918	0.825	52
5	ALB	79.0926	0.804878	50
4	TLR4	26.9409	0.804878	50
6	NFKB1	21.6788	0.804878	50
11	IL4	75.0758	0.767442	46
8	EGF	33.8254	0.767442	46
16	SMAD3	39.6421	0.702128	38
Using the average values of CC/DC and BC as the filtering criteria
