# Supplementary material for: Network pharmacology, computational biology integrated surface plasmon resonance technology reveals the mechanism of ellagic acid against rotavirus
Source: Sci Rep. 2024 Mar 30;14:7548. doi: 10.1038/s41598-024-58301-6 (PMC10981743; doi:10.1038/s41598-024-58301-6)
Supplement: Supplementary file 3 — Supplementary Information 3. [file 41598_2024_58301_MOESM3_ESM.xlsx]

## Sheet: BP
Category	Term	Count	%	PValue	Genes	List Total	Pop Hits	Pop Total	Fold Enrichment	Bonferroni	Benjamini	FDR
UP_KW_BIOLOGICAL_PROCESS	KW-0945~Host-virus interaction	9	25.7143	0.000121762	HSPA8, ACE2, SMAD3, CGAS, PIK3R1, TP53, PML, HSPA1A, EIF4G1	28	677	11376	5.40114	0.00401034	0.00401816	0.00377464
UP_KW_BIOLOGICAL_PROCESS	KW-0395~Inflammatory response	5	14.2857	0.00101823	CXCL8, IL1B, CCL2, TLR4, TLR2	28	192	11376	10.5804	0.0330597	0.0168007	0.0157825
UP_KW_BIOLOGICAL_PROCESS	KW-0346~Stress response	3	8.57143	0.0292041	HSPA8, PIK3R1, HSPA1A	28	113	11376	10.7863	0.623971	0.255481	0.239997
UP_KW_BIOLOGICAL_PROCESS	KW-0053~Apoptosis	5	14.2857	0.0394389	CASP3, PRKCA, TP53, NFKB1, PML	28	551	11376	3.6868	0.734952	0.255481	0.239997
UP_KW_BIOLOGICAL_PROCESS	KW-0177~Collagen degradation	2	5.71429	0.0419012	MMP2, MMP9	28	18	11376	45.1429	0.756477	0.255481	0.239997
UP_KW_BIOLOGICAL_PROCESS	KW-0410~Iron transport	2	5.71429	0.0464511	TF, LTF	28	20	11376	40.6286	0.791878	0.255481	0.239997
UP_KW_BIOLOGICAL_PROCESS	KW-0391~Immunity	6	17.1429	0.0658842	CGAS, TLR4, IL2, PML, LTF, TLR2	28	935	11376	2.60718	0.894507	0.310597	0.291773
UP_KW_BIOLOGICAL_PROCESS	KW-0399~Innate immunity	4	11.4286	0.0759846	CGAS, TLR4, PML, TLR2	28	420	11376	3.86939	0.926309	0.313437	0.29444
UP_KW_BIOLOGICAL_PROCESS	KW-0892~Osteogenesis	2	5.71429	0.0864749	BMP6, LTF	28	38	11376	21.3835	0.949444	0.317075	0.297858

## Sheet: CC
Category	Term	Count	%	PValue	Genes	List Total	Pop Hits	Pop Total	Fold Enrichment	Bonferroni	Benjamini	FDR
UP_KW_CELLULAR_COMPONENT	KW-0964~Secreted	17	48.5714	3.11763e-07	TGFB1, CXCL8, MMP2, TNF, MMP9, IL2, BMP6, IL4, ACE2, TF, TTR, IL1B, ALB, CCL2, REN, HSPA1A, LTF	34	2160	17831	4.12755	5.29996e-06	5.29997e-06	5.29997e-06
UP_KW_CELLULAR_COMPONENT	KW-0963~Cytoplasm	17	48.5714	0.0353775	HSPA8, SMAD3, MMP2, CGAS, BRAF, PRKCA, NFKB1, PML, ACE2, TTR, IL1B, CASP3, ATM, TP53, HSPA1A, LTF, EIF4G1	34	5705	17831	1.56275	0.457905	0.300709	0.300709
UP_KW_CELLULAR_COMPONENT	KW-0272~Extracellular matrix	3	8.57143	0.0932999	TGFB1, MMP2, MMP9	34	278	17831	5.65944	0.810817	0.5287	0.5287

## Sheet: MF
Category	Term	Count	%	PValue	Genes	List Total	Pop Hits	Pop Total	Fold Enrichment	Bonferroni	Benjamini	FDR
UP_KW_MOLECULAR_FUNCTION	KW-0202~Cytokine	7	20	1.15485e-05	IL4, CXCL8, IL1B, CCL2, TNF, IL2, BMP6	33	195	11871	12.9133	0.000427206	0.000427295	0.000427295
UP_KW_MOLECULAR_FUNCTION	KW-0339~Growth factor	5	14.2857	0.000424574	IL4, TGFB1, EGF, IL2, BMP6	33	133	11871	13.5236	0.0155898	0.00785462	0.00785462
UP_KW_MOLECULAR_FUNCTION	KW-0645~Protease	6	17.1429	0.0152946	ACE2, CASP3, MMP2, REN, MMP9, LTF	33	553	11871	3.90301	0.434628	0.188633	0.188633
UP_KW_MOLECULAR_FUNCTION	KW-0482~Metalloprotease	3	8.57143	0.0658473	ACE2, MMP2, MMP9	33	156	11871	6.91783	0.919562	0.609087	0.609087

## Sheet: KEGG
Category	Term	Count	%	PValue	Genes	List Total	Pop Hits	Pop Total	Fold Enrichment	Bonferroni	Benjamini	FDR
KEGG_PATHWAY	hsa05161:Hepatitis B	13	37.1429	3.40597e-13	TGFB1, SMAD3, CXCL8, BRAF, PRKCA, PIK3R1, TNF, MMP9, NFKB1, CASP3, TP53, TLR4, TLR2	34	162	8586	20.2647	6.98264e-11	4.00426e-11	1.8361e-11
KEGG_PATHWAY	hsa05417:Lipid and atherosclerosis	14	40	3.90659e-13	HSPA8, CXCL8, PRKCA, PIK3R1, TNF, MMP9, NFKB1, IL1B, CASP3, CCL2, TP53, TLR4, HSPA1A, TLR2	34	215	8586	16.4438	8.00909e-11	4.00426e-11	1.8361e-11
KEGG_PATHWAY	hsa04933:AGE-RAGE signaling pathway in diabetic complications	11	31.4286	2.1532e-12	TGFB1, SMAD3, CXCL8, IL1B, CASP3, MMP2, CCL2, PRKCA, PIK3R1, TNF, NFKB1	34	100	8586	27.7782	4.41399e-10	1.47136e-10	6.74671e-11
KEGG_PATHWAY	hsa05134:Legionellosis	9	25.7143	2.38454e-11	HSPA8, CXCL8, IL1B, CASP3, TNF, TLR4, NFKB1, HSPA1A, TLR2	34	56	8586	40.5851	4.8883e-09	1.22207e-09	5.60366e-10
KEGG_PATHWAY	hsa05321:Inflammatory bowel disease	9	25.7143	8.27661e-11	IL4, TGFB1, SMAD3, IL1B, TNF, TLR4, IL2, NFKB1, TLR2	34	65	8586	34.9656	1.69671e-08	2.93787e-09	1.34712e-09
KEGG_PATHWAY	hsa05146:Amoebiasis	10	28.5714	1.00318e-10	TGFB1, CXCL8, IL1B, CASP3, PRKCA, PIK3R1, TNF, TLR4, NFKB1, TLR2	34	102	8586	24.7578	2.05651e-08	2.93787e-09	1.34712e-09
KEGG_PATHWAY	hsa05142:Chagas disease	10	28.5714	1.00318e-10	TGFB1, CXCL8, IL1B, CCL2, PIK3R1, TNF, TLR4, IL2, NFKB1, TLR2	34	102	8586	24.7578	2.05651e-08	2.93787e-09	1.34712e-09
KEGG_PATHWAY	hsa05171:Coronavirus disease - COVID-19	12	34.2857	5.07452e-10	ACE2, CXCL8, IL1B, CCL2, CGAS, PRKCA, PIK3R1, TNF, TLR4, IL2, NFKB1, TLR2	34	232	8586	13.0619	1.04028e-07	1.30035e-08	5.96256e-09
KEGG_PATHWAY	hsa05162:Measles	10	28.5714	1.53159e-09	HSPA8, IL1B, CASP3, PIK3R1, TP53, TLR4, IL2, NFKB1, HSPA1A, TLR2	34	138	8586	18.2992	3.13977e-07	3.48863e-08	1.59966e-08
KEGG_PATHWAY	hsa05205:Proteoglycans in cancer	11	31.4286	2.77348e-09	TGFB1, CASP3, MMP2, BRAF, PRKCA, PIK3R1, TNF, TP53, TLR4, MMP9, TLR2	34	205	8586	13.5504	5.68563e-07	5.17603e-08	2.3734e-08
KEGG_PATHWAY	hsa05200:Pathways in cancer	15	42.8571	2.77738e-09	TGFB1, SMAD3, CXCL8, EGF, MMP2, BRAF, PRKCA, PIK3R1, MMP9, IL2, NFKB1, PML, IL4, CASP3, TP53	34	531	8586	7.1336	5.69363e-07	5.17603e-08	2.3734e-08
KEGG_PATHWAY	hsa05164:Influenza A	10	28.5714	1.02176e-08	CXCL8, IL1B, CASP3, CCL2, PRKCA, PIK3R1, TNF, TLR4, NFKB1, PML	34	171	8586	14.7678	2.0946e-06	1.7455e-07	8.00377e-08
KEGG_PATHWAY	hsa05140:Leishmaniasis	8	22.8571	1.2525e-08	IL4, TGFB1, ITGA4, IL1B, TNF, TLR4, NFKB1, TLR2	34	77	8586	26.2368	2.56763e-06	1.9751e-07	9.05657e-08
KEGG_PATHWAY	hsa05144:Malaria	7	20	2.81318e-08	TGFB1, CXCL8, IL1B, CCL2, TNF, TLR4, TLR2	34	50	8586	35.3541	5.767e-06	4.1193e-07	1.88885e-07
KEGG_PATHWAY	hsa05135:Yersinia infection	9	25.7143	3.39588e-08	CXCL8, ITGA4, IL1B, CCL2, PIK3R1, TNF, TLR4, IL2, NFKB1	34	137	8586	16.5895	6.96153e-06	4.64104e-07	2.12809e-07
KEGG_PATHWAY	hsa04657:IL-17 signaling pathway	8	22.8571	5.09479e-08	IL4, CXCL8, IL1B, CASP3, CCL2, TNF, MMP9, NFKB1	34	94	8586	21.4919	1.04443e-05	6.5277e-07	2.99319e-07
KEGG_PATHWAY	hsa04010:MAPK signaling pathway	11	31.4286	1.09257e-07	HSPA8, TGFB1, EGF, IL1B, CASP3, BRAF, PRKCA, TNF, TP53, NFKB1, HSPA1A	34	301	8586	9.22865	2.23974e-05	1.26207e-06	5.78703e-07
KEGG_PATHWAY	hsa05163:Human cytomegalovirus infection	10	28.5714	1.10816e-07	CXCL8, IL1B, CASP3, CCL2, CGAS, PRKCA, PIK3R1, TNF, TP53, NFKB1	34	225	8586	11.2235	2.27169e-05	1.26207e-06	5.78703e-07
KEGG_PATHWAY	hsa05145:Toxoplasmosis	8	22.8571	1.61547e-07	HSPA8, TGFB1, CASP3, TNF, TLR4, NFKB1, HSPA1A, TLR2	34	111	8586	18.2003	3.31166e-05	1.74301e-06	7.99233e-07
KEGG_PATHWAY	hsa05212:Pancreatic cancer	7	20	3.60717e-07	TGFB1, SMAD3, EGF, BRAF, PIK3R1, TP53, NFKB1	34	76	8586	23.2593	7.39443e-05	3.69735e-06	1.69537e-06
KEGG_PATHWAY	hsa05219:Bladder cancer	6	17.1429	4.15166e-07	CXCL8, EGF, MMP2, BRAF, TP53, MMP9	34	41	8586	36.9555	8.51054e-05	4.05281e-06	1.85836e-06
KEGG_PATHWAY	hsa05418:Fluid shear stress and atherosclerosis	8	22.8571	7.52974e-07	IL1B, MMP2, CCL2, PIK3R1, TNF, TP53, MMP9, NFKB1	34	139	8586	14.5341	0.000154348	6.72942e-06	3.08569e-06
KEGG_PATHWAY	hsa05210:Colorectal cancer	7	20	7.55008e-07	TGFB1, SMAD3, EGF, CASP3, BRAF, PIK3R1, TP53	34	86	8586	20.5547	0.000154765	6.72942e-06	3.08569e-06
KEGG_PATHWAY	hsa05170:Human immunodeficiency virus 1 infection	9	25.7143	9.88002e-07	CASP3, CGAS, ATM, PRKCA, PIK3R1, TNF, TLR4, NFKB1, TLR2	34	212	8586	10.7206	0.00020252	8.43919e-06	3.86968e-06
KEGG_PATHWAY	hsa05323:Rheumatoid arthritis	7	20	1.20106e-06	TGFB1, CXCL8, IL1B, CCL2, TNF, TLR4, TLR2	34	93	8586	19.0076	0.000246187	9.84868e-06	4.51598e-06
KEGG_PATHWAY	hsa04620:Toll-like receptor signaling pathway	7	20	2.89496e-06	CXCL8, IL1B, PIK3R1, TNF, TLR4, NFKB1, TLR2	34	108	8586	16.3676	0.000593292	2.28256e-05	1.04664e-05
KEGG_PATHWAY	hsa05131:Shigellosis	9	25.7143	3.11822e-06	CXCL8, IL1B, CGAS, ATM, PIK3R1, TNF, TP53, TLR4, NFKB1	34	247	8586	9.20148	0.000639033	2.36754e-05	1.0856e-05
KEGG_PATHWAY	hsa04668:TNF signaling pathway	7	20	3.96956e-06	IL1B, CASP3, CCL2, PIK3R1, TNF, MMP9, NFKB1	34	114	8586	15.5062	0.000813431	2.90629e-05	1.33264e-05
KEGG_PATHWAY	hsa04151:PI3K-Akt signaling pathway	10	28.5714	5.58762e-06	IL4, ITGA4, EGF, PRKCA, PIK3R1, TP53, TLR4, IL2, NFKB1, TLR2	34	359	8586	7.03425	0.00114481	3.94987e-05	1.81116e-05
KEGG_PATHWAY	hsa05133:Pertussis	6	17.1429	9.30372e-06	CXCL8, IL1B, CASP3, TNF, TLR4, NFKB1	34	76	8586	19.9365	0.00190545	6.04609e-05	2.77235e-05
KEGG_PATHWAY	hsa05220:Chronic myeloid leukemia	6	17.1429	9.30372e-06	TGFB1, SMAD3, BRAF, PIK3R1, TP53, NFKB1	34	76	8586	19.9365	0.00190545	6.04609e-05	2.77235e-05
KEGG_PATHWAY	hsa05415:Diabetic cardiomyopathy	8	22.8571	9.4378e-06	TGFB1, SMAD3, MMP2, REN, PRKCA, PIK3R1, MMP9, NFKB1	34	203	8586	9.9519	0.00193289	6.04609e-05	2.77235e-05
KEGG_PATHWAY	hsa05166:Human T-cell leukemia virus 1 infection	8	22.8571	1.69285e-05	TGFB1, SMAD3, ATM, PIK3R1, TNF, TP53, IL2, NFKB1	34	222	8586	9.10016	0.00346436	0.000105162	4.82206e-05
KEGG_PATHWAY	hsa04932:Non-alcoholic fatty liver disease	7	20	2.32539e-05	TGFB1, CXCL8, IL1B, CASP3, PIK3R1, TNF, NFKB1	34	155	8586	11.4046	0.00475577	0.000140207	6.42903e-05
KEGG_PATHWAY	hsa04218:Cellular senescence	7	20	2.41184e-05	TGFB1, SMAD3, CXCL8, ATM, PIK3R1, TP53, NFKB1	34	156	8586	11.3314	0.00493214	0.000141265	6.47752e-05
KEGG_PATHWAY	hsa05160:Hepatitis C	7	20	2.59253e-05	EGF, CASP3, BRAF, PIK3R1, TNF, TP53, NFKB1	34	158	8586	11.188	0.00530066	0.00014763	6.76939e-05
KEGG_PATHWAY	hsa05215:Prostate cancer	6	17.1429	3.06479e-05	EGF, BRAF, PIK3R1, TP53, MMP9, NFKB1	34	97	8586	15.6204	0.00626321	0.000169806	7.78621e-05
KEGG_PATHWAY	hsa04064:NF-kappa B signaling pathway	6	17.1429	4.29064e-05	CXCL8, IL1B, ATM, TNF, TLR4, NFKB1	34	104	8586	14.569	0.00875743	0.000231469	0.000106137
KEGG_PATHWAY	hsa04659:Th17 cell differentiation	6	17.1429	5.14431e-05	IL4, TGFB1, SMAD3, IL1B, IL2, NFKB1	34	108	8586	14.0294	0.0104907	0.000270119	0.000123859
KEGG_PATHWAY	hsa04066:HIF-1 signaling pathway	6	17.1429	5.37694e-05	TF, EGF, PRKCA, PIK3R1, TLR4, NFKB1	34	109	8586	13.9007	0.0109625	0.000270119	0.000123859
KEGG_PATHWAY	hsa05152:Tuberculosis	7	20	5.40238e-05	TGFB1, IL1B, CASP3, TNF, TLR4, NFKB1, TLR2	34	180	8586	9.82059	0.0110141	0.000270119	0.000123859
KEGG_PATHWAY	hsa05168:Herpes simplex virus 1 infection	10	28.5714	9.43552e-05	IL1B, CASP3, CCL2, CGAS, PIK3R1, TNF, TP53, NFKB1, PML, TLR2	34	512	8586	4.93222	0.0191578	0.000460543	0.000211176
KEGG_PATHWAY	hsa04060:Cytokine-cytokine receptor interaction	8	22.8571	0.000108701	IL4, TGFB1, CXCL8, IL1B, CCL2, TNF, IL2, BMP6	34	297	8586	6.80214	0.0220385	0.000518228	0.000237626
KEGG_PATHWAY	hsa04926:Relaxin signaling pathway	6	17.1429	0.000119947	TGFB1, MMP2, PRKCA, PIK3R1, MMP9, NFKB1	34	129	8586	11.7456	0.0242908	0.000558845	0.000256251
KEGG_PATHWAY	hsa04068:FoxO signaling pathway	6	17.1429	0.000128989	TGFB1, SMAD3, EGF, BRAF, ATM, PIK3R1	34	131	8586	11.5662	0.0260979	0.000587619	0.000269445
KEGG_PATHWAY	hsa04210:Apoptosis	6	17.1429	0.000153891	CASP3, ATM, PIK3R1, TNF, TP53, NFKB1	34	136	8586	11.141	0.0310576	0.000675111	0.000309563
KEGG_PATHWAY	hsa05223:Non-small cell lung cancer	5	14.2857	0.000154782	EGF, BRAF, PRKCA, PIK3R1, TP53	34	72	8586	17.5368	0.0312345	0.000675111	0.000309563
KEGG_PATHWAY	hsa05214:Glioma	5	14.2857	0.000181388	EGF, BRAF, PRKCA, PIK3R1, TP53	34	75	8586	16.8353	0.0365049	0.000774676	0.000355217
KEGG_PATHWAY	hsa04936:Alcoholic liver disease	6	17.1429	0.000188464	CXCL8, IL1B, CASP3, TNF, TLR4, NFKB1	34	142	8586	10.6703	0.0379017	0.00078847	0.000361542
KEGG_PATHWAY	hsa05165:Human papillomavirus infection	8	22.8571	0.000213321	ITGA4, EGF, CASP3, ATM, PIK3R1, TNF, TP53, NFKB1	34	331	8586	6.10343	0.0427928	0.000874615	0.000401043
KEGG_PATHWAY	hsa05226:Gastric cancer	6	17.1429	0.000235986	TGFB1, SMAD3, EGF, BRAF, PIK3R1, TP53	34	149	8586	10.169	0.0472311	0.000948572	0.000434955
KEGG_PATHWAY	hsa05132:Salmonella infection	7	20	0.00032116	CXCL8, IL1B, CASP3, TNF, TLR4, NFKB1, TLR2	34	249	8586	7.09922	0.0637272	0.00126611	0.000580558
KEGG_PATHWAY	hsa05235:PD-L1 expression and PD-1 checkpoint pathway in cancer	5	14.2857	0.000350846	EGF, PIK3R1, TLR4, NFKB1, TLR2	34	89	8586	14.187	0.0694096	0.00135704	0.000622255
KEGG_PATHWAY	hsa05225:Hepatocellular carcinoma	6	17.1429	0.000411468	TGFB1, SMAD3, BRAF, PRKCA, PIK3R1, TP53	34	168	8586	9.01891	0.0809072	0.00156205	0.000716259
KEGG_PATHWAY	hsa01522:Endocrine resistance	5	14.2857	0.000506591	MMP2, BRAF, PIK3R1, TP53, MMP9	34	98	8586	12.8842	0.0986642	0.0018882	0.00086581
KEGG_PATHWAY	hsa04625:C-type lectin receptor signaling pathway	5	14.2857	0.000634479	IL1B, PIK3R1, TNF, IL2, NFKB1	34	104	8586	12.1408	0.122001	0.00232265	0.00106502
KEGG_PATHWAY	hsa04621:NOD-like receptor signaling pathway	6	17.1429	0.000655472	CXCL8, IL1B, CCL2, TNF, TLR4, NFKB1	34	186	8586	8.14611	0.125774	0.0023574	0.00108095
KEGG_PATHWAY	hsa04350:TGF-beta signaling pathway	5	14.2857	0.000731535	TF, TGFB1, SMAD3, TNF, BMP6	34	108	8586	11.6912	0.139309	0.0025856	0.00118559
KEGG_PATHWAY	hsa05202:Transcriptional misregulation in cancer	6	17.1429	0.000775059	CXCL8, ATM, TP53, MMP9, NFKB1, PML	34	193	8586	7.85066	0.14696	0.002693	0.00123484
KEGG_PATHWAY	hsa04672:Intestinal immune network for IgA production	4	11.4286	0.000844986	IL4, TGFB1, ITGA4, IL2	34	49	8586	20.6146	0.159111	0.00288703	0.00132381
KEGG_PATHWAY	hsa05130:Pathogenic Escherichia coli infection	6	17.1429	0.000870004	CXCL8, IL1B, CASP3, TNF, TLR4, NFKB1	34	198	8586	7.65241	0.163416	0.00292378	0.00134066
KEGG_PATHWAY	hsa04670:Leukocyte transendothelial migration	5	14.2857	0.000926022	ITGA4, MMP2, PRKCA, PIK3R1, MMP9	34	115	8586	10.9795	0.172977	0.00306185	0.00140397
KEGG_PATHWAY	hsa05169:Epstein-Barr virus infection	6	17.1429	0.000952026	CASP3, PIK3R1, TNF, TP53, NFKB1, TLR2	34	202	8586	7.50087	0.177378	0.00309786	0.00142048
KEGG_PATHWAY	hsa05206:MicroRNAs in cancer	7	20	0.00102466	CASP3, ATM, PRKCA, PIK3R1, TP53, MMP9, NFKB1	34	310	8586	5.70228	0.189549	0.00328213	0.00150498
KEGG_PATHWAY	hsa04071:Sphingolipid signaling pathway	5	14.2857	0.00111965	PRKCA, PIK3R1, TNF, TP53, NFKB1	34	121	8586	10.4351	0.205193	0.00347769	0.00159465
KEGG_PATHWAY	hsa04660:T cell receptor signaling pathway	5	14.2857	0.00111965	IL4, PIK3R1, TNF, IL2, NFKB1	34	121	8586	10.4351	0.205193	0.00347769	0.00159465
KEGG_PATHWAY	hsa04650:Natural killer cell mediated cytotoxicity	5	14.2857	0.00134016	CASP3, BRAF, PRKCA, PIK3R1, TNF	34	127	8586	9.9421	0.240365	0.00410049	0.00188023
KEGG_PATHWAY	hsa05213:Endometrial cancer	4	11.4286	0.00138226	EGF, BRAF, PIK3R1, TP53	34	58	8586	17.4158	0.246901	0.00416711	0.00191077
KEGG_PATHWAY	hsa04380:Osteoclast differentiation	5	14.2857	0.00167933	TGFB1, IL1B, PIK3R1, TNF, NFKB1	34	135	8586	9.35294	0.291463	0.00498932	0.00228779
KEGG_PATHWAY	hsa04915:Estrogen signaling pathway	5	14.2857	0.00177267	HSPA8, MMP2, PIK3R1, MMP9, HSPA1A	34	137	8586	9.2164	0.304913	0.00519138	0.00238044
KEGG_PATHWAY	hsa05221:Acute myeloid leukemia	4	11.4286	0.00209616	BRAF, PIK3R1, NFKB1, PML	34	67	8586	15.0764	0.349597	0.00605228	0.00277519
KEGG_PATHWAY	hsa04664:Fc epsilon RI signaling pathway	4	11.4286	0.00218719	IL4, PRKCA, PIK3R1, TNF	34	68	8586	14.8547	0.361647	0.0062274	0.00285549
KEGG_PATHWAY	hsa05218:Melanoma	4	11.4286	0.00257581	EGF, BRAF, PIK3R1, TP53	34	72	8586	14.0294	0.410642	0.00723343	0.00331679
KEGG_PATHWAY	hsa01524:Platinum drug resistance	4	11.4286	0.0026792	CASP3, ATM, PIK3R1, TP53	34	73	8586	13.8372	0.423035	0.00742211	0.00340331
KEGG_PATHWAY	hsa04623:Cytosolic DNA-sensing pathway	4	11.4286	0.00289362	IL1B, CASP3, CGAS, NFKB1	34	75	8586	13.4682	0.447914	0.00790923	0.00362667
KEGG_PATHWAY	hsa01521:EGFR tyrosine kinase inhibitor resistance	4	11.4286	0.00335357	EGF, BRAF, PRKCA, PIK3R1	34	79	8586	12.7863	0.49774	0.00904582	0.00414784
KEGG_PATHWAY	hsa05020:Prion disease	6	17.1429	0.00352612	HSPA8, IL1B, CASP3, PIK3R1, TNF, HSPA1A	34	272	8586	5.5705	0.515255	0.00938773	0.00430462
KEGG_PATHWAY	hsa04012:ErbB signaling pathway	4	11.4286	0.00412363	EGF, BRAF, PRKCA, PIK3R1	34	85	8586	11.8837	0.57134	0.0108377	0.0049695
KEGG_PATHWAY	hsa05222:Small cell lung cancer	4	11.4286	0.0051482	CASP3, PIK3R1, TP53, NFKB1	34	92	8586	10.9795	0.652888	0.0133593	0.00612571
KEGG_PATHWAY	hsa01523:Antifolate resistance	3	8.57143	0.00582634	IL1B, TNF, NFKB1	34	30	8586	25.2529	0.69817	0.0148378	0.00680366
KEGG_PATHWAY	hsa04613:Neutrophil extracellular trap formation	5	14.2857	0.00586273	PRKCA, PIK3R1, TLR4, NFKB1, TLR2	34	191	8586	6.61072	0.700427	0.0148378	0.00680366
KEGG_PATHWAY	hsa04062:Chemokine signaling pathway	5	14.2857	0.00597136	CXCL8, CCL2, BRAF, PIK3R1, NFKB1	34	192	8586	6.57629	0.707063	0.0149284	0.00684522
KEGG_PATHWAY	hsa05167:Kaposi sarcoma-associated herpesvirus infection	5	14.2857	0.00619266	CXCL8, CASP3, PIK3R1, TP53, NFKB1	34	194	8586	6.50849	0.720134	0.0152951	0.00701338
KEGG_PATHWAY	hsa04640:Hematopoietic cell lineage	4	11.4286	0.00631398	IL4, ITGA4, IL1B, TNF	34	99	8586	10.2032	0.727051	0.0154091	0.00706564
KEGG_PATHWAY	hsa04061:Viral protein interaction with cytokine and cytokine receptor	4	11.4286	0.00649234	CXCL8, CCL2, TNF, IL2	34	100	8586	10.1012	0.736913	0.015658	0.00717976
KEGG_PATHWAY	hsa04510:Focal adhesion	5	14.2857	0.00725656	ITGA4, EGF, BRAF, PRKCA, PIK3R1	34	203	8586	6.21994	0.775307	0.0172976	0.00793159
KEGG_PATHWAY	hsa05143:African trypanosomiasis	3	8.57143	0.00877208	IL1B, PRKCA, TNF	34	37	8586	20.4754	0.835724	0.0206698	0.00947787
KEGG_PATHWAY	hsa05330:Allograft rejection	3	8.57143	0.00923729	IL4, TNF, IL2	34	38	8586	19.9365	0.850797	0.0215187	0.00986711
KEGG_PATHWAY	hsa04722:Neurotrophin signaling pathway	4	11.4286	0.0104642	BRAF, PIK3R1, TP53, NFKB1	34	119	8586	8.48838	0.884265	0.0241028	0.011052
KEGG_PATHWAY	hsa05332:Graft-versus-host disease	3	8.57143	0.0112057	IL1B, TNF, IL2	34	42	8586	18.0378	0.900752	0.0255241	0.0117037
KEGG_PATHWAY	hsa04940:Type I diabetes mellitus	3	8.57143	0.0117243	IL1B, TNF, IL2	34	43	8586	17.6183	0.910872	0.0264119	0.0121108
KEGG_PATHWAY	hsa05010:Alzheimer disease	6	17.1429	0.0147206	IL1B, CASP3, BRAF, PIK3R1, TNF, NFKB1	34	384	8586	3.94577	0.952172	0.0328013	0.0150406
KEGG_PATHWAY	hsa05224:Breast cancer	4	11.4286	0.0184329	EGF, BRAF, PIK3R1, TP53	34	147	8586	6.87155	0.97794	0.0406317	0.0186311
KEGG_PATHWAY	hsa04072:Phospholipase D signaling pathway	4	11.4286	0.0187656	CXCL8, EGF, PRKCA, PIK3R1	34	148	8586	6.82512	0.979421	0.040925	0.0187656
KEGG_PATHWAY	hsa04150:mTOR signaling pathway	4	11.4286	0.0215485	BRAF, PRKCA, PIK3R1, TNF	34	156	8586	6.47511	0.988504	0.0464993	0.0215485
KEGG_PATHWAY	hsa04110:Cell cycle	4	11.4286	0.0219115	TGFB1, SMAD3, ATM, TP53	34	157	8586	6.43387	0.989346	0.0467902	0.0219115
KEGG_PATHWAY	hsa04213:Longevity regulating pathway - multiple species	3	8.57143	0.0227621	HSPA8, PIK3R1, HSPA1A	34	61	8586	12.4195	0.991086	0.0481055	0.0227621
KEGG_PATHWAY	hsa04630:JAK-STAT signaling pathway	4	11.4286	0.0253307	IL4, EGF, PIK3R1, IL2	34	166	8586	6.08505	0.994803	0.0529877	0.0253307
KEGG_PATHWAY	hsa05211:Renal cell carcinoma	3	8.57143	0.0286306	TGFB1, BRAF, PIK3R1	34	69	8586	10.9795	0.997407	0.0592856	0.0286306
KEGG_PATHWAY	hsa05120:Epithelial cell signaling in Helicobacter pylori infection	3	8.57143	0.0294028	CXCL8, CASP3, NFKB1	34	70	8586	10.8227	0.997797	0.0602757	0.0294028
KEGG_PATHWAY	hsa04622:RIG-I-like receptor signaling pathway	3	8.57143	0.0301833	CXCL8, TNF, NFKB1	34	71	8586	10.6703	0.998132	0.0612632	0.0301833
KEGG_PATHWAY	hsa04115:p53 signaling pathway	3	8.57143	0.0325742	CASP3, ATM, TP53	34	74	8586	10.2377	0.998874	0.0654678	0.0325742
KEGG_PATHWAY	hsa04918:Thyroid hormone synthesis	3	8.57143	0.0333874	TTR, ALB, PRKCA	34	75	8586	10.1012	0.999052	0.0663969	0.0333874
KEGG_PATHWAY	hsa05022:Pathways of neurodegeneration - multiple diseases	6	17.1429	0.0336843	IL1B, CASP3, BRAF, PRKCA, TNF, NFKB1	34	476	8586	3.18314	0.99911	0.0663969	0.0336843
KEGG_PATHWAY	hsa04612:Antigen processing and presentation	3	8.57143	0.0358745	HSPA8, TNF, HSPA1A	34	78	8586	9.71267	0.999441	0.0700407	0.0358745
KEGG_PATHWAY	hsa05203:Viral carcinogenesis	4	11.4286	0.04277	CASP3, PIK3R1, TP53, NFKB1	34	204	8586	4.95156	0.999872	0.0827155	0.04277
KEGG_PATHWAY	hsa04211:Longevity regulating pathway	3	8.57143	0.0455793	PIK3R1, TP53, NFKB1	34	89	8586	8.51223	0.99993	0.0872408	0.0455793
KEGG_PATHWAY	hsa04015:Rap1 signaling pathway	4	11.4286	0.045961	EGF, BRAF, PRKCA, PIK3R1	34	210	8586	4.81008	0.999935	0.0872408	0.045961
KEGG_PATHWAY	hsa05410:Hypertrophic cardiomyopathy	3	8.57143	0.0465052	TGFB1, ITGA4, TNF	34	90	8586	8.41765	0.999942	0.0874638	0.0465052
KEGG_PATHWAY	hsa05207:Chemical carcinogenesis - receptor activation	4	11.4286	0.0470506	EGF, PRKCA, PIK3R1, NFKB1	34	212	8586	4.76471	0.999949	0.0876853	0.0470506
KEGG_PATHWAY	hsa04658:Th1 and Th2 cell differentiation	3	8.57143	0.0483778	IL4, IL2, NFKB1	34	92	8586	8.23465	0.999962	0.0893464	0.0483778
KEGG_PATHWAY	hsa05414:Dilated cardiomyopathy	3	8.57143	0.0522049	TGFB1, ITGA4, TNF	34	96	8586	7.89154	0.999983	0.0955535	0.0522049
KEGG_PATHWAY	hsa05208:Chemical carcinogenesis - reactive oxygen species	4	11.4286	0.0532732	EGF, BRAF, PIK3R1, NFKB1	34	223	8586	4.52968	0.999987	0.096543	0.0532732
KEGG_PATHWAY	hsa05231:Choline metabolism in cancer	3	8.57143	0.0541583	EGF, PRKCA, PIK3R1	34	98	8586	7.73049	0.999989	0.096543	0.0541583
KEGG_PATHWAY	hsa04750:Inflammatory mediator regulation of TRP channels	3	8.57143	0.0541583	IL1B, PRKCA, PIK3R1	34	98	8586	7.73049	0.999989	0.096543	0.0541583
KEGG_PATHWAY	hsa04810:Regulation of actin cytoskeleton	4	11.4286	0.0568289	ITGA4, EGF, BRAF, PIK3R1	34	229	8586	4.41099	0.999994	0.10043	0.0568289
KEGG_PATHWAY	hsa04014:Ras signaling pathway	4	11.4286	0.0611189	EGF, PRKCA, PIK3R1, NFKB1	34	236	8586	4.28016	0.999998	0.107089	0.0611189
KEGG_PATHWAY	hsa04931:Insulin resistance	3	8.57143	0.0643051	PIK3R1, TNF, NFKB1	34	108	8586	7.01471	0.999999	0.111716	0.0643051
KEGG_PATHWAY	hsa04144:Endocytosis	4	11.4286	0.0701463	HSPA8, SMAD3, PML, HSPA1A	34	250	8586	4.04047	1	0.12084	0.0701463
KEGG_PATHWAY	hsa04726:Serotonergic synapse	3	8.57143	0.0717621	CASP3, BRAF, PRKCA	34	115	8586	6.58772	1	0.122594	0.0717621
KEGG_PATHWAY	hsa04919:Thyroid hormone signaling pathway	3	8.57143	0.0783689	PRKCA, PIK3R1, TP53	34	121	8586	6.26106	1	0.132774	0.0783689
KEGG_PATHWAY	hsa04614:Renin-angiotensin system	2	5.71429	0.0848652	ACE2, REN	34	23	8586	21.9591	1	0.142601	0.0848652
