# Supplementary material for: Network pharmacology, computational biology integrated surface plasmon resonance technology reveals the mechanism of ellagic acid against rotavirus
Source: Sci Rep. 2024 Mar 30;14:7548. doi: 10.1038/s41598-024-58301-6 (PMC10981743; doi:10.1038/s41598-024-58301-6)
Supplement: Supplementary file 4 — Supplementary Information 4. [file 41598_2024_58301_MOESM4_ESM.xlsx]

## Sheet: protein-function
Function	Protein
Inflammatory response	IL1B
Host-virus interaction	SMAD3
Inflammatory response	TLR4
Immunity	TLR4
Innate immunity	TLR4
Host-virus interaction	TP53
Apoptosis	TP53

## Sheet: pathway-protein
Pathways	protein
Pathways in cancer	EGF
MAPK signaling pathway	EGF
Lipid and atherosclerosis	IL1B
AGE-RAGE signaling pathway in diabetic complications	IL1B
Legionellosis	IL1B
Inflammatory bowel disease	IL1B
Amoebiasis	IL1B
Chagas disease	IL1B
Coronavirus disease - COVID-21	IL1B
Measles	IL1B
Influenza A	IL1B
Leishmaniasis	IL1B
Malaria	IL1B
Yersinia infection	IL1B
IL-19 signaling pathway	IL1B
MAPK signaling pathway	IL1B
Human cytomegalovirus infection	IL1B
Pathways in cancer	IL4
Hepatitis B	NFKB1
Lipid and atherosclerosis	NFKB1
AGE-RAGE signaling pathway in diabetic complications	NFKB1
Legionellosis	NFKB1
Inflammatory bowel disease	NFKB1
Amoebiasis	NFKB1
Chagas disease	NFKB1
Coronavirus disease - COVID-29	NFKB1
Measles	NFKB1
Pathways in cancer	NFKB1
Influenza A	NFKB1
Leishmaniasis	NFKB1
Yersinia infection	NFKB1
IL-24 signaling pathway	NFKB1
MAPK signaling pathway	NFKB1
Human cytomegalovirus infection	NFKB1
Toxoplasmosis	NFKB1
Hepatitis B	SMAD3
AGE-RAGE signaling pathway in diabetic complications	SMAD3
Inflammatory bowel disease	SMAD3
Pathways in cancer	SMAD3
Hepatitis B	TLR4
Lipid and atherosclerosis	TLR4
Legionellosis	TLR4
Inflammatory bowel disease	TLR4
Amoebiasis	TLR4
Chagas disease	TLR4
Coronavirus disease - COVID-27	TLR4
Measles	TLR4
Proteoglycans in cancer	TLR4
Influenza A	TLR4
Leishmaniasis	TLR4
Malaria	TLR4
Yersinia infection	TLR4
Toxoplasmosis	TLR4
Hepatitis B	TNF
Lipid and atherosclerosis	TNF
AGE-RAGE signaling pathway in diabetic complications	TNF
Legionellosis	TNF
Inflammatory bowel disease	TNF
Amoebiasis	TNF
Chagas disease	TNF
Coronavirus disease - COVID-26	TNF
Proteoglycans in cancer	TNF
Influenza A	TNF
Leishmaniasis	TNF
Malaria	TNF
Yersinia infection	TNF
IL-22 signaling pathway	TNF
MAPK signaling pathway	TNF
Human cytomegalovirus infection	TNF
Toxoplasmosis	TNF
Hepatitis B	TP53
Lipid and atherosclerosis	TP53
Measles	TP53
Proteoglycans in cancer	TP53
Pathways in cancer	TP53
MAPK signaling pathway	TP53
Human cytomegalovirus infection	TP53
Inflammatory bowel disease	IL4
Leishmaniasis	IL4
IL-17 signaling pathway	IL4
